# Supplementary material for: In Vitro Evaluation of the PMN Reaction on a Collagen-Based Purified Reconstituted Bilayer Matrix (PRBM) Using the Autologous Blood Concentrate PRF
Source: Biomedicines. 2025 May 20;13(5):1239. doi: 10.3390/biomedicines13051239 (PMC12109348; doi:10.3390/biomedicines13051239)
Supplement: Supplementary file 1 [file biomedicines-13-01239-s001.zip]

Archive with 1 entries (1 files):
- biomedicines-3615039-supplementary.pdf
